# Supplementary material for: Intraspecific chemodiversity provides plant individual- and neighbourhood-mediated associational resistance towards aphids
Source: Front Plant Sci. 2023 Apr 4;14:1145918. doi: 10.3389/fpls.2023.1145918 (PMC10111025; doi:10.3389/fpls.2023.1145918)
Supplement: Supplementary file 3 [file Table_2.xlsx]

## Sheet: Table_S2
Table S2: GLMM-estimates of total count (winged + unwinged morphs) and presence of wing aphids on Tanacetum vulgare plants in calendar week 25 (mid June). Total number of plants on which aphids were scored: 291.
	Uroleucon tanaceti																				Macrosiphoniella tanacetaria																				Metopeurum fuscoviride
	Individual plant level										Plot level										Individual plant level										Plot level										Individual plant level
	Alate presence					Total count (abundance)					Alate presence					Total count (abundance)					Alate presence					Total count (abundance)					Alate presence					Total count (abundance)					Alate presence					Total count (abundance)
		binomial					nbinom2					binomial					nbinom2					binomial					nbinom1					binomial					nbinom1					binomial					nbinom2
Fixed effects	d.f.	χ2	p1	Effect		d.f.	χ2	p1	Effect		d.f.	χ2	p1	Effect		d.f.	χ2	p1	Effect		d.f.	χ2	p1	Effect		d.f.	χ2	p1	Effect		d.f.	χ2	p1	Effect		d.f.	χ2	p1	Effect		d.f.	χ2	p1	Effect		d.f.	χ2	p1	Effect
Shannon diversity	1	0.6883	0.406728	-		1	0.6091	0.43512	-		1	2.8652	0.09052	-		1	3.8886	0.048615	↓		1	0.003	0.9562	-		1	3.8955	0.04842	↑		1	0.0376	0.8463	-		1	0.1486	0.543788	-		1	0.4052	0.52442	-		1	0.9961	0.31826	-
Shoot length	1	2.4618	0.116643	-		1	0.8658	0.35213	-		1	0.2818	0.59551	-		1	8.2774	0.004014	↑		1	1.4511	0.2284	-		1	0.0202	0.88701	-		1	0.0454	0.8313	-		1	3.1694	0.07503	-		1	0.3284	0.56661	-		1	2.0775	0.14949	-
Number of shoots	1	3.9855	0.045893	↓5		1	0.0293	0.8641	-		1	2.6571	0.10309	-		1	0	0.997559	-		1	1.8745	0.171	-		1	0.0245	0.87563	-		1	0.5342	0.4649	-		1	0.0038	0.95101	-		1	0.3092	0.57819	-		1	0.0089	0.92494	-
Number of leaves	1	7.2879	0.006942	↑4		1	16.2364	5.591e-05	↑		1	2.9805	0.08428	-		1	0.3135	0.575568	-		1	0.0001	0.9903	-		1	3.3078	0.06895	-		1	2.1714	0.1406	-		1	0.4458	0.50436	-		1	0.2733	0.60113	-		1	4.7487	0.02932	↑
Number of shoots with inflorescences	—	—2	—	—		—	—	—	—		—	—	—	—		—	—	—	—		1	0.0013	0.9711	-		1	0.1376	0.71086	-		1	1.8548	0.1732	-		1	0	0.995	-		1	0.0865	0.76863	-		1	0.1487	0.69977	-
Ant presence	—	—	—	—		—	—	—	—		—	—	—	—		—	—	—	—		—	—	—	—		—	—	—	—		—	—	—	—		—	—	—	—		1	5.3074	0.02124	↑		1	52.4878	4.329e-13	↑
Random effects		Variance [%]3					Variance [%]					Variance [%]					Variance [%]					Variance [%]					Variance [%]					Variance [%]					Variance [%]					Variance [%]					Variance [%]
Block	1	0.268024				1	2.72139				1	1.00394e-07				1	17.6463				1	8.04504e-13				1	18.6539				1	6.69499				1	21.5022				1	5.26965				1	6.65136e-08
Plot	1	5.18272				1	29.6483				—	—				—	—				1	6.99071				1	13.7691				—	—				—	—				1	13.5624				1	21.2403
Mother plant	1	5.78129e-06				1	3.0369e-07				—	—				—	—				1	4.75281e-08				1	1.2427				—	—				—	—				1	0.00013927				x6	x
binomial: response variable was modelled using a binomial distribution
nbinom1: response variable was modelled using a negative binomial 1 distribution
nbinom2: response variable was modelled using a negative binomial 2 distribution
1p-values were estimated using a type-3 Wald chi-square test
2Effects marked with long hyphen were left out of the model due to being inapplicable for the model
3Variance [%] of random factors displays the percentage of the total variance that is explained by the random factors
4↑ display a positive relationship with the fixed effect, 5↓ displays a negative relationship with the fixed effect
6Random effects marked with “x” were left out of the model due to causing model convergence problems
